# Supplementary material for: Genetic Diversity and Potential Paths of Transmission of Mycobacterium bovis in the Amazon: The Discovery of M. bovis Lineage Lb1 Circulating in South America
Source: Front Vet Sci. 2021 Feb 16;8:630989. doi: 10.3389/fvets.2021.630989 (PMC7921743; doi:10.3389/fvets.2021.630989)
Supplement: Supplementary file 1 [file Data_Sheet_1.xlsx]

## Sheet: This study
Supplementary Table S1
ID	Accession number	Geographical location	Host	Spoligotype ID	CC marker	Lineage
TB039bubS39L001	SRR13046688	Autazes	buffalo	not described	Unknown	Lb3
TB040bubS40L001	SRR13046671	Novo Ceu	buffalo	SB1190	CC Eu2	Lb3
TB041bovS41L001	SRR13046674	Itacoatiara	bovine	SB0295	CC Eu2	Lb3
TB042bubS42L001	SRR13046682	Parintins	buffalo	SB1800	Unknown	Lb1
TB043bovS43L001	SRR13046689	Apui	bovine	SB0822	Unknown	Lb3
TB044bovS44L001	SRR13046672	Manacapuru	bovine	SB0822	Unknown	Lb3
TB045bubS45L001	SRR13046670	Novo Ceu	buffalo	SB0822	Unknown	Lb3
TB046bubS46L001	SRR13046669	Novo Ceu	buffalo	SB0295	CC Eu2	Lb3
TB047bubS47L001	SRR13046668	Parintins	buffalo	SB0822	Unknown	Lb3
TB048bubS48L001	SRR13046687	Novo Ceu	buffalo	SB1190	CC Eu2	Lb3
TB049bubS49L001	SRR13046673	Itacoatiara	buffalo	SB0295	CC Eu2	Lb3
TB050bubS50L001	SRR13046681	Parintins	buffalo	SB0822	Unknown	Lb3
TB051bubS51L001	SRR13046676	Urucara	buffalo	SB0822	Unknown	Lb3
TB052bubS52L001	SRR13046675	Urucara	buffalo	SB1800	Unknown	Lb1
TB053bovS53L001	SRR13046678	Presidente Figueiredo	bovine	SB0822	Unknown	Lb3
TB054bovS54L001	SRR13046677	Careiro da Varzea	bovine	SB0295	CC Eu2	Lb3
TB055bubS55L001	SRR13046686	Novo Ceu	buffalo	SB0295	CC Eu2	Lb3
TB056bubS56L001	SRR13046685	Novo Ceu	buffalo	SB0822	Unknown	Lb3
TB057bubS57L001	SRR13046684	Novo Ceu	buffalo	SB0822	Unknown	Lb3
TB058bovS58L001	SRR13046680	Prainha	bovine	SB0295	CC Eu2	Lb3
TB060bubS60L001	SRR13046683	Novo Ceu	buffalo	SB0121	CC Eu2	Lb3
TB062bovS62L001	SRR13046679	Prainha	bovine	SB0822	Unknown	Lb3

## Sheet: Conceição et al., 2020
Accession number	Geographical location	Host*	Spoligotype ID	CC marker	Lineage
ERR3445485	Marajó Island - Brazil	NA	SB0822	Unknown	Lb3
ERR3445486	Marajó Island - Brazil	NA	SB0822	Unknown	Lb3
ERR3445488	Marajó Island - Brazil	NA	SB1019	Unknown	Lb3
ERR3445490	Marajó Island - Brazil	NA	SB0822	Unknown	Lb3
ERR3445491	Marajó Island - Brazil	NA	SB0822	Unknown	Lb3
ERR3445492	Marajó Island - Brazil	NA	SB0822	Unknown	Lb3
ERR3445493	Marajó Island - Brazil	NA	SB0822	Unknown	Lb3
ERR3445494	Marajó Island - Brazil	NA	?	Unknown	Lb3
ERR3445495	Marajó Island - Brazil	NA	?	Unknown	Lb3
ERR3445496	Marajó Island - Brazil	NA	?	Unknown	Lb3
ERR3445497	Marajó Island - Brazil	NA	SB0822	Unknown	Lb3
ERR3445498	Marajó Island - Brazil	NA	SB0822	Unknown	Lb3
ERR3445499	Marajó Island - Brazil	NA	SB0134	Unknown	Lb3
ERR3445500	Marajó Island - Brazil	NA	SB0822	Unknown	Lb3
ERR3906063	Marajó Island - Brazil	NA	SB0822	Unknown	Lb3
*M. bovis isolated from cattle or buffalo.

## Sheet: Hauer et al., 2019
Accession number	Geographical location	Host	Spoligotype ID	CC marker	Lineage
SRR7851316	France	Cattle	SB0120	Unknown	Lb1
SRR7851321	France	Cattle	SB0120	Unknown	Lb1
SRR7851322	France	Cattle	SB0120	Unknown	Lb1
SRR7851323	France	Cattle	SB0120	Unknown	Lb1
SRR7851326	France	Cattle	SB0120	Unknown	Lb1
SRR7851330	France	Deer	SB0120	Unknown	Lb1
SRR7851331	France	Cattle	SB0120	Unknown	Lb1
SRR7851342	France	Cattle	SB0120	Unknown	Lb1
SRR7851344	France	Cattle	SB0120	Unknown	Lb1
SRR7851345	France	Cattle	SB0120	Unknown	Lb1
SRR7851346	France	Cattle	SB0120	Unknown	Lb1
SRR7851353	France	Cattle	SB0120	Unknown	Lb1
SRR7851356	France	Cattle	SB0120	Unknown	Lb1
SRR7851365	France	Cattle	SB0120	Unknown	Lb1
SRR7851366	France	Cattle	SB0120	Unknown	Lb3
SRR7851367	France	Cattle	SB0120	Unknown	Lb1
SRR7851369	France	Cattle	SB0120	Unknown	Lb1
SRR7851374	France	Cattle	SB0120	Unknown	Lb1
SRR7851375	France	Cattle	SB0120	Unknown	Lb1
SRR7851376	France	Cattle	SB0120	Unknown	Unknown 3
SRR7851381	France	Cattle	SB0120	Unknown	Lb1

## Sheet: Zimpel et al., 2020
Accession number	Country	Host	Spoligotype	CC marker	Lineage	Reference
SRR5486073	Eritrea	bovine	SB0134	Unknown	Lb1	Ghebremariam et al., 2018
SRR5486074	Eritrea	bovine	SB0120	Unknown	Lb1	Ghebremariam et al., 2018
SRR5486075	Eritrea	bovine	SB0134	Unknown	Lb1	Ghebremariam et al., 2018
SRR5486077	Eritrea	bovine	SB0120	Unknown	Lb1	Ghebremariam et al., 2018
SRR5486078	Eritrea	bovine	SB0120	Unknown	Lb1	Ghebremariam et al., 2018
SRR5486079	Eritrea	bovine	SB0120	Unknown	Lb1	Ghebremariam et al., 2018
SRR5486080	Eritrea	bovine	SB0948	Unknown	Lb1	Ghebremariam et al., 2018
SRR5486081	Eritrea	bovine	SB0134	Unknown	Lb1	Ghebremariam et al., 2018
SRR5486082	Eritrea	bovine	SB0120	Unknown	Lb1	Ghebremariam et al., 2018
SRR5486083	Eritrea	bovine	SB0120	Unknown	Lb1	Ghebremariam et al., 2018
SRR5486084	Eritrea	bovine	SB0120	Unknown	Lb1	Ghebremariam et al., 2018
SRR5486085	Eritrea	bovine	SB0120	Unknown	Lb1	Ghebremariam et al., 2018
SRR5486076	Eritrea	bovine	SB0134	Unknown	Lb1	Ghebremariam et al., 2018
SRR5486071	Ethiopia	bovine	SB1517	Unknown	Lb1	Ghebremariam et al., 2018
SRR5486072	Ethiopia	bovine	SB1517	Unknown	Lb1	Ghebremariam et al., 2018
SRR4117155	France	wilboar	SB0120	Unknown	Lb1	Branger et al., 2016
SRR7131025	Italy	human	SB0120	Unknown	Lb1	Cabibbe et al., 2018
SRR7131117	Italy	human	SB0120	Unknown	Lb1	Cabibbe et al., 2018
SRR5486087	Spain	bovine	SB0120	Unknown	Lb1	Ghebremariam et al., 2018
SRR5486088	Spain	bovine	SB0120	Unknown	Lb1	Ghebremariam et al., 2018
SRR5486089	Spain	bovine	SB0828	Unknown	Lb1	Ghebremariam et al., 2018
SRR5486090	Spain	bovine	SB0828	Unknown	Lb1	Ghebremariam et al., 2018
SRR5486091	Spain	bovine	SB0828	Unknown	Lb1	Ghebremariam et al., 2018
SRR5486092	Spain	bovine	SB0828	Unknown	Lb1	Ghebremariam et al., 2018
SRR5486093	Spain	bovine	SB0828	Unknown	Lb1	Ghebremariam et al., 2018
ERR2659161	Switzerland	not described	SB0120	Unknown	Lb1	Brites et al., 2018
ERR2659162	Switzerland	not described	SB0120	Unknown	Lb1	Brites et al., 2018
SRR1791710	Tanzania	chimpanzee	SB2467	CC Af2	Lb1	Orloski et al., 2018
SRR1791712	Tanzania	chimpanzee	SB2467	CC Af2	Lb1	Orloski et al., 2018
SRR3085259	Tunisia	human	SB0120	Unknown	Lb1	Schena et al., 2016
SRR1173570	Uganda	chimpanzee	SB0133	CC Af2	Lb1	Wanzala et al., 2015
SRR6930897	USA	human	SB0120	Unknown	Lb1	Kandler et al., 2018
SRR1792485	USA	bovine	SB0120	Unknown	Lb1	Orloski et al., 2018
SRR5485729	USA	bovine	SB0120	Unknown	Lb1	Orloski et al., 2018
ERR553061	Germany	human	SB0944	CC Af1	Lb2	Walker et al. 2015
ERR1203064	Ghana	human	SB0944	CC Af1	Lb2	Otchere et al., 2019
ERR502499	Ghana	human	SB1025	CC Af1	Lb2	Otchere et al., 2019
ERR502526	Ghana	human	?	CC Af1	Lb2	Otchere et al., 2019
ERR2659160	Switzerland	not described	SB0944	CC Af1	Lb2	Brites et al., 2018
SRR9850824	Brazil	capybara	SB0295	CC Eu2	Lb3	Zimpel et al., 2020
SRR9850830	Brazil	llama	SB0295	CC Eu2	Lb3	Zimpel et al., 2020
SRR7693912	Brazil	bison	SB0121	CC Eu2	Lb3	Zimpel et al., 2020
SRR6705904	Brazil	bovine	SB0121	CC Eu2	Lb3	Zimpel et al., 2017
SRR7693877	Brazil	llama	SB0295	CC Eu2	Lb3	Zimpel et al., 2020
ERR551917	Germany	human	?	Unknown	Lb3	Walker et al. 2015
ERR551009	Germany	human	?	Unknown	Lb3	Walker et al. 2015
ERR550755	Germany	human	SB0871	Unknown	Lb3	Walker et al. 2015
SRR1792155	Mexico	bovine	SB0121	CC Eu2	Lb3	Orloski et al., 2018
SRR1791946	Mexico	bovine	SB0121	CC Eu2	Lb3	Orloski et al., 2018
SRR7240428	USA	bovine	SB0120	Unknown	Lb3	Orloski et al., 2018
SRR7240297	USA	bovine	SB0120	Unknown	Lb3	Orloski et al., 2018
SRR1791860	USA	bovine	SB1345	CC Eu2	Lb3	Orloski et al., 2018
SRR7240116	USA	bovine	SB0265	CC Eu2	Lb3	Orloski et al., 2018
SRR1792236	USA	cervid	SB0265	CC Eu2	Lb3	Orloski et al., 2018
SRR1792285	USA	bovine	SB0265	CC Eu2	Lb3	Trost et al., 2016
SRR1792222	USA	cervid	SB0265	CC Eu2	Lb3	Orloski et al., 2018
SRR1792444	USA	bovine	SB0265	CC Eu2	Lb3	Orloski et al., 2018
SRR1792227	USA	cervid	SB0265	CC Eu2	Lb3	Orloski et al., 2018
SRR5657437	Mexico	bovine	SB0145	CC Eu1	Lb4	Sandoval-Azuara et al., 2017
SRR5657450	Mexico	bovine	SB1040	CC Eu1	Lb4	Sandoval-Azuara et al., 2017
SRR5657421	Mexico	bovine	SB1040	CC Eu1	Lb4	Sandoval-Azuara et al., 2017
SRR5657367	Mexico	bovine	SB1040	CC Eu1	Lb4	Sandoval-Azuara et al., 2017
SRR1791913	Mexico	bovine	SB0327	CC Eu1	Lb4	Orloski et al., 2018
SRR1791709	Mexico	bovine	SB0673	CC Eu1	Lb4	Orloski et al., 2018
SRR1791744	Mexico	bovine	SB0673	CC Eu1	Lb4	Orloski et al., 2018
SRR1791790	Mexico	bovine	SB0673	CC Eu1	Lb4	Orloski et al., 2018
SRR1792035	Mexico	bovine	SB0673	CC Eu1	Lb4	Orloski et al., 2018
SRR1791927	Mexico	bovine	SB0971	CC Eu1	Lb4	Orloski et al., 2018
SRR5216938	New Zealand	bovine	SB1504	CC Eu1	Lb4	Crispell et al., 2017
SRR5216739	New Zealand	ferret	SB1504	CC Eu1	Lb4	Crispell et al., 2017
SRR5216725	New Zealand	bovine	SB1504	CC Eu1	Lb4	Crispell et al., 2017
SRR5216803	New Zealand	possum	SB0130	CC Eu1	Lb4	Crispell et al., 2017
SRR5216756	New Zealand	bovine	SB0130	CC Eu1	Lb4	Crispell et al., 2017
ERR564447	New Zealand	?	SB0130	CC Eu1	Lb4	Price-Carter et al., 2018
ERR564268	New Zealand	cervid	SB0140	CC Eu1	Lb4	Price-Carter et al., 2018
ERR564310	New Zealand	ferret	SB0140	CC Eu1	Lb4	Price-Carter et al., 2018
SRR5216928	New Zealand	bovine	SB0140	CC Eu1	Lb4	Crispell et al., 2017
ERR841810	Northen Ireland	bovine	SB0140	CC Eu1	Lb4	Trewby et al., 2016
SRR1657070	Panama	bovine	SB0145	CC Eu1	Lb4	Acosta et al., 2015
SRR5817712	USA	elk	SB0145	CC Eu1	Lb4	USDA-NVSL-DBL
SRR1792423	USA	cervid	SB0145	CC Eu1	Lb4	USDA-NVSL-DBL
SRR5817695	USA	deer	SB0145	CC Eu1	Lb4	Bruning-Fann et al., 2017
SRR1792018	USA	bovine	SB0145	CC Eu1	Lb4	Trost et al., 2016
SRR7240381	USA	bovine	SB0145	CC Eu1	Lb4	Orloski et al., 2018
SRR7240154	USA	bovine	SB0327	CC Eu1	Lb4	Orloski et al., 2018
SRR7240060	USA	bovine	SB0327	CC Eu1	Lb4	Orloski et al., 2018
SRR1792275	USA	bovine	SB2011	CC Eu1	Lb4	Trost et al., 2016
SRR1792080	USA	bovine	SB0673	CC Eu1	Lb4	Orloski et al., 2018
ERR161044	Malawi	human	SB0425	Unknown	Unknown 1	Brites et al., 2018
ERR181980	Malawi	human	SB2190	Unknown	Unknown 1	Brites et al., 2018
ERR212091	Malawi	human	SB0425	Unknown	Unknown 1	Brites et al., 2018
ERR551252	Germany	human	SB0288	Unknown	Unknown 2	Walker et al. 2015
ERR229952	Russia	human	?	Unknown	Unknown 2	Casali et al. 2014
SRR5196685	France	bovine	SB0821	Unknown	Unknown 3	Branger et al., 2017
SRR6044919	UK	human	SB0134	Unknown	Unknown 3	Quann et al., 2018
SRR1792481	USA	cervid	SB1069	Unknown	Unknown 3	Orloski et al., 2018
SRR1792482	USA	cervid	SB1069	Unknown	Unknown 3	Orloski et al., 2018
SRR1792488	USA	cervid	SB1069	Unknown	Unknown 3	Orloski et al., 2018
SRR3135067	USA	elephant	SB0134	Unknown	Unknown 3	Orloski et al., 2018
SRR3135070	USA	non-human primate	SB0868	Unknown	Unknown 3	Orloski et al., 2018
SRR7240125	USA	bovine	SB0868	Unknown	Unknown 3	Orloski et al., 2018
SRR7240387	USA	bovine	SB1069	Unknown	Unknown 3	Orloski et al., 2018
SRR1792161	USA	cervid	SB1069	Unknown	Unknown 3	Orloski et al., 2018
SRR1792474	USA	cervid	SB1069	Unknown	Unknown 3	Orloski et al., 2018
SRR1792479	USA	cervid	SB1069	Unknown	Unknown 3	Orloski et al., 2018
SRR1792493	USA	cervid	SB1069	Unknown	Unknown 3	Orloski et al., 2018
Genomes retrieved from the study Zimpel et al., 2020

## Sheet: MTBC
Accession number	Species	Reference
ERR1462591	Mycobacterium caprae	Broeckl et al., 2017
ERR1462617	Mycobacterium caprae	Broeckl et al., 2017
ERR1462585	Mycobacterium caprae	Broeckl et al., 2017
ERR1462625	Mycobacterium caprae	Broeckl et al., 2017
ERR1462581	Mycobacterium caprae	Broeckl et al., 2017
SRR974842	Mycobacterium tuberculosis H37Rv	Cole et al., 1998
NC_002945.4	Mycobacterium bovis AF2122/97	Garnier et al., 2003
